# Supplementary material for: Inventory analysis and environmental life cycle impact assessment of hotel food waste management for bio-circular economy development in Zimbabwe
Source: Environ Monit Assess. 2024 Nov 14;196(12):1196. doi: 10.1007/s10661-024-13314-6 (PMC11564243; doi:10.1007/s10661-024-13314-6)
Supplement: Supplementary file 1 — Supplementary file1 (ZIP 861 KB) [file 10661_2024_13314_MOESM1_ESM.zip]

Archive with 36 entries (36 files):
- AD - LCA RESULTS at 1.xlsx
- AD - LCA RESULTS at 2.xlsx
- AD - LCA RESULTS at 3.xlsx
- AD and COMP LCA at Institution 1.xlsx
- AD and COMP LCA at Institution 2.xlsx
- AD and COMP LCA at Institution 3.xlsx
- AP LCA RESULTS.xlsx
- COMP-LCA RESULTS at 1.XLSX
- COMP-LCA RESULTS at 2.XLSX
- COMP-LCA RESULTS at 3.XLSX
- EP and HTP Figure.pptx
- EP LCA RESULTS.xlsx
- FEP and MEP Figure.pptx
- FEP LCA RESULTS.xlsx
- FPMFP LCA RESULTS.xlsx
- FRSP LCA RESULTS.xlsx
- GWP and SOD Figure.pptx
- GWP LCA RESULTS.xlsx
- HTP LCA RESULTS.xlsx
- Institution 1 ELCA System Boundary.pptx
- Institution 2 ELCA System Boundary.pptx
- Institution 3 ELCA System Boundary.pptx
- IPCC GHG Estimates.xlsx
- IRP and FPMFP Figure.pptx
- IRP LCA RESULTS.xlsx
- LUP LCA RESULTS.xlsx
- MEP LCA RESULTS.xlsx
- MRSP LCA RESULTS.xlsx
- OD-LCA RESULTS at 1.XLSX
- OD-LCA RESULTS at 2.XLSX
- OD-LCA RESULTS at 3.XLSX
- OFHH LCA RESULTS.xlsx
- OFP Figure.pptx
- SODP LCA RESULTS.xlsx
- WCP Figure.pptx
- WCP LCA RESULTS.xlsx
