# Supplementary material for: Inventory analysis and environmental life cycle impact assessment of hotel food waste management for bio-circular economy development in Zimbabwe
Source: Environ Monit Assess. 2024 Nov 14;196(12):1196. doi: 10.1007/s10661-024-13314-6 (PMC11564243; doi:10.1007/s10661-024-13314-6)
Supplement: Supplementary file 1 — Supplementary file1 (ZIP 861 KB) [file 10661_2024_13314_MOESM1_ESM.zip › AD - LCA RESULTS at 1.xlsx]

## Sheet: Sheet1
SimaPro 9.5.0.2	Impact assessment	Date:	2024-05-13	Time:	18:40:32.368000
Project	BRH Waste
Calculation:	Analyze
Results:	Impact assessment
Product:	37.28 ton BRH Anaerobic Digestion of Biowaste (of project BRH Waste)
Method:	ReCiPe 2016 Midpoint (I) V1.05 / World (2010) I
Indicator:	Characterization
Skip categories:	With result = 0
Exclude infrastructure processes:	No
Exclude long-term emissions:	No
Sorted on item:	Impact category
Sort order:	Ascending
Impact category	Unit	Total	BRH Anaerobic Digestion of Biowaste	Electricity, high voltage {ZA}| electricity production, hard coal, supercritical | APOS, S	Electricity, high voltage {ZA}| electricity production, hydro, reservoir, non-alpine region | APOS, S	NPK (26-15-15) fertiliser {RoW}| NPK (26-15-15) fertiliser production | APOS, S	Liquefied petroleum gas {ZA}| liquefied petroleum gas production, petroleum refinery operation | APOS, S	Biowaste {RoW}| treatment of biowaste by anaerobic digestion | APOS, S
Global warming	kg CO2 eq	-42849.8	0	-25659.1	-1064.58	-26771.7	-263.952	10909.6
Stratospheric ozone depletion	kg CFC11 eq	-0.171108	0	-0.00363944	-2.7488e-05	-0.190251	-0.000323362	0.0231332
Ionizing radiation	kBq Co-60 eq	-367.892	0	-42.4073	-4.40086	-343.946	-8.26073	31.1224
Ozone formation, Human health	kg NOx eq	-94.4568	0	-64.394	-0.325746	-39.3076	-0.894583	10.4652		0.28072
Fine particulate matter formation	kg PM2.5 eq	-6.75505	0	-1.53115	-0.0880538	-5.97295	-0.0804576	0.917566
Ozone formation, Terrestrial ecosystems	kg NOx eq	-95.4448	0	-64.693	-0.331679	-40.0525	-0.955789	10.5882		0.284018
Terrestrial acidification	kg SO2 eq	-267.949	0	-189.173	-0.275946	-87.6804	-1.76568	10.946		0.564737
Freshwater eutrophication	kg P eq	-15.4321	0	-20.196	-0.0227407	-4.60587	-0.0121734	9.40466
Marine eutrophication	kg N eq	-1.5193	0	-1.22729	-0.00237558	-0.828074	-0.00126107	0.539699
Terrestrial ecotoxicity	kg 1,4-DCB	-22865.7	0	-7841.37	-153.456	-16483.6	-271.827	1884.56
Freshwater ecotoxicity	kg 1,4-DCB	-773.019	0	-661.172	-3.52646	-951.417	-1.69586	844.793
Marine ecotoxicity	kg 1,4-DCB	-249.107	0	-232.401	-1.21145	-262.74	-0.821495	248.067
Human carcinogenic toxicity	kg 1,4-DCB	-11.3752	0	-8.60787	-0.0431873	-5.21653	-0.0827835	2.5752
Human non-carcinogenic toxicity	kg 1,4-DCB	-968.723	0	-655.141	-1.85703	-477.55	-4.1595	169.984
Land use	m2a crop eq	-1714.42	0	-748.65	-4.23473	-1053.37	-2.41867	94.2626
Mineral resource scarcity	kg Cu eq	-176.55	0	-3.0376	-0.786509	-177.033	-0.20143	4.50911
Fossil resource scarcity	kg oil eq	-13499	0	-8217.09	-18.5319	-5265.42	-500.004	502.069
Water consumption	m3	-776.757	0	-11.2542	-498.705	-270.514	-4.1197	7.8364
