# Supplementary material for: Inventory analysis and environmental life cycle impact assessment of hotel food waste management for bio-circular economy development in Zimbabwe
Source: Environ Monit Assess. 2024 Nov 14;196(12):1196. doi: 10.1007/s10661-024-13314-6 (PMC11564243; doi:10.1007/s10661-024-13314-6)
Supplement: Supplementary file 1 — Supplementary file1 (ZIP 861 KB) [file 10661_2024_13314_MOESM1_ESM.zip › AD - LCA RESULTS at 2.xlsx]

## Sheet: Sheet1
SimaPro 9.5.0.2	Impact assessment	Date:	2024-05-13	Time:	19:51:45.739000
Project	BRH Waste
Calculation:	Analyze
Results:	Impact assessment
Product:	41.41 ton Flamboyant Anaerobic Digestion of Biowaste (of project BRH Waste)
Method:	ReCiPe 2016 Midpoint (I) V1.05 / World (2010) I
Indicator:	Characterization
Skip categories:	With result = 0
Exclude infrastructure processes:	No
Exclude long-term emissions:	No
Sorted on item:	Impact category
Sort order:	Ascending
Impact category	Unit	Total	Flamboyant Anaerobic Digestion of Biowaste	Electricity, high voltage {ZA}| electricity production, hard coal, supercritical | APOS, S	Electricity, high voltage {ZA}| electricity production, hydro, reservoir, non-alpine region | APOS, S	NPK (26-15-15) fertiliser {RoW}| NPK (26-15-15) fertiliser production | APOS, S	Liquefied petroleum gas {ZA}| liquefied petroleum gas production, petroleum refinery operation | APOS, S	Biowaste {RoW}| treatment of biowaste by anaerobic digestion | APOS, S
Global warming	kg CO2 eq	-42364	0	-23021.2	-955.13	-29741.1	-764.8	12118.2
Stratospheric ozone depletion	kg CFC11 eq	-0.189883	0	-0.00326528	-2.46621e-05	-0.211352	-0.000936941	0.0256959
Ionizing radiation	kBq Co-60 eq	-413.455	0	-38.0476	-3.94842	-382.094	-23.9354	34.5702
Ozone formation, Human health	kg NOx eq	-92.7009	0	-57.7739	-0.292257	-43.6673	-2.59205	11.6246	0.28072
Fine particulate matter formation	kg PM2.5 eq	-7.30207	0	-1.37374	-0.0790013	-6.63543	-0.233126	1.01922
Ozone formation, Terrestrial ecosystems	kg NOx eq	-93.8427	0	-58.0421	-0.29758	-44.4948	-2.76939	11.7612	0.284018
Terrestrial acidification	kg SO2 eq	-260.335	0	-169.725	-0.247577	-97.4052	-5.11605	12.1586
Freshwater eutrophication	kg P eq	-12.8455	0	-18.1197	-0.0204028	-5.11672	-0.0352722	10.4465
Marine eutrophication	kg N eq	-1.42733	0	-1.10111	-0.00213135	-0.919918	-0.00365396	0.599488
Terrestrial ecotoxicity	kg 1,4-DCB	-24179	0	-7035.23	-137.68	-18311.8	-787.619	2093.34
Freshwater ecotoxicity	kg 1,4-DCB	-719.836	0	-593.199	-3.16392	-1056.94	-4.91375	938.382
Marine ecotoxicity	kg 1,4-DCB	-228.309	0	-208.509	-1.08691	-291.881	-2.38028	275.549
Human carcinogenic toxicity	kg 1,4-DCB	-10.9362	0	-7.72292	-0.0387474	-5.79511	-0.239865	2.86048
Human non-carcinogenic toxicity	kg 1,4-DCB	-943.207	0	-587.788	-1.66611	-530.516	-12.0521	188.816
Land use	m2a crop eq	-1747.99	0	-671.684	-3.79937	-1170.21	-7.0081	104.705
Mineral resource scarcity	kg Cu eq	-195.674	0	-2.72532	-0.70565	-196.668	-0.583642	5.00864
Fossil resource scarcity	kg oil eq	-14129.4	0	-7372.32	-16.6267	-5849.42	-1448.76	557.69
Water consumption	m3	-761.282	0	-10.0972	-447.435	-300.518	-11.9368	8.70454
