# Supplementary material for: Inventory analysis and environmental life cycle impact assessment of hotel food waste management for bio-circular economy development in Zimbabwe
Source: Environ Monit Assess. 2024 Nov 14;196(12):1196. doi: 10.1007/s10661-024-13314-6 (PMC11564243; doi:10.1007/s10661-024-13314-6)
Supplement: Supplementary file 1 — Supplementary file1 (ZIP 861 KB) [file 10661_2024_13314_MOESM1_ESM.zip › AD - LCA RESULTS at 3.xlsx]

## Sheet: Sheet1
SimaPro 9.5.0.2	Impact assessment	Date:	2024-05-13	Time:	19:44:49.827000
Project	BRH Waste
Calculation:	Analyze
Results:	Impact assessment
Product:	18.64 ton MHC Anaerobic Digestion of Biowaste (of project BRH Waste)
Method:	ReCiPe 2016 Midpoint (I) V1.05 / World (2010) I
Indicator:	Characterization
Skip categories:	With result = 0
Exclude infrastructure processes:	No
Exclude long-term emissions:	No
Sorted on item:	Impact category
Sort order:	Ascending
Impact category	Unit	Total	MHC Anaerobic Digestion of Biowaste	Electricity, high voltage {ZA}| electricity production, hard coal, supercritical | APOS, S	Electricity, high voltage {ZA}| electricity production, hydro, reservoir, non-alpine region | APOS, S	NPK (26-15-15) fertiliser {RoW}| NPK (26-15-15) fertiliser production | APOS, S	Liquefied petroleum gas {ZA}| liquefied petroleum gas production, petroleum refinery operation | APOS, S	Biowaste {RoW}| treatment of biowaste by anaerobic digestion | APOS, S
Global warming	kg CO2 eq	-22001.3	0	-13432.5	-557.304	-13385.9	-80.3655	5454.78
Stratospheric ozone depletion	kg CFC11 eq	-0.0855769	0	-0.00190524	-1.439e-05	-0.0951254	-9.84543e-05	0.0115666
Ionizing radiation	kBq Co-60 eq	-183.431	0	-22.2002	-2.30384	-171.973	-2.51515	15.5612
Ozone formation, Human health	kg NOx eq	-48.5743	0	-33.7102	-0.170528	-19.6538	-0.272374	5.23262
Fine particulate matter formation	kg PM2.5 eq	-3.39984	0	-0.801554	-0.0460961	-2.98648	-0.0244969	0.458783
Ozone formation, Terrestrial ecosystems	kg NOx eq	-49.0635	0	-33.8667	-0.173633	-20.0262	-0.291009	5.29409
Terrestrial acidification	kg SO2 eq	-138.081	0	-99.0319	-0.144457	-43.8402	-0.537597	5.473
Freshwater eutrophication	kg P eq	-8.18878	0	-10.5726	-0.0119047	-2.30294	-0.00370642	4.70233
Marine eutrophication	kg N eq	-0.788298	0	-0.642482	-0.00124361	-0.414037	-0.00038396	0.269849
Terrestrial ecotoxicity	kg 1,4-DCB	-11567.6	0	-4104.95	-80.334	-8241.79	-82.7634	942.282
Freshwater ecotoxicity	kg 1,4-DCB	-401.797	0	-346.123	-1.8461	-475.709	-0.516339	422.397
Marine ecotoxicity	kg 1,4-DCB	-129.883	0	-121.662	-0.634195	-131.37	-0.250121	124.034
Human carcinogenic toxicity	kg 1,4-DCB	-5.87469	0	-4.50621	-0.0226085	-2.60827	-0.0252051	1.2876
Human non-carcinogenic toxicity	kg 1,4-DCB	-498.987	0	-342.966	-0.972152	-238.775	-1.26644	84.9922
Land use	m2a crop eq	-874.426	0	-391.917	-2.21687	-526.687	-0.736414	47.1313
Mineral resource scarcity	kg Cu eq	-88.3253	0	-1.59018	-0.411736	-88.5166	-0.0613293	2.25455
Fossil resource scarcity	kg oil eq	-6845.25	0	-4301.64	-9.7014	-2632.71	-152.236	251.035
Water consumption	m3	-399.556	0	-5.89154	-261.071	-135.257	-1.25433	3.9182
