# Supplementary material for: Inventory analysis and environmental life cycle impact assessment of hotel food waste management for bio-circular economy development in Zimbabwe
Source: Environ Monit Assess. 2024 Nov 14;196(12):1196. doi: 10.1007/s10661-024-13314-6 (PMC11564243; doi:10.1007/s10661-024-13314-6)
Supplement: Supplementary file 1 — Supplementary file1 (ZIP 861 KB) [file 10661_2024_13314_MOESM1_ESM.zip › AD and COMP LCA at Institution 1.xlsx]

## Sheet: COMP LCA at 1
		Functional Unit (ton)	37.2821
		Avoided Products
		Chemical Fertilisers (ton)	11.1846

## Sheet: AD LCA at 1
		Functional Unit (ton)	37.2821
		Avoided Products
		Chemical Fertilisers (ton)	11.1846
		Energy
		Energy Mix at 1
		Energy type	MJ	MJ (%)						Kariba	550	0.394548
		Grid electricity	5095008	0.893316						Hwange	844	0.605452
		LPG	608472	0.106684						TOTAL	1394	1
		Total	5703480	1
		Avoided Energy
		Total bisogas produced (m3)	7456.41
		Total avoided energy (GJ)	171.498
		Avoided Energy based on Energy Mix at 1
		Energy type	GJ
		Grid electricity	153.201
		LPG	18.2961
		Avoided Grid Electricity
		Coal thermal power	91.9209
		Large hydro	61.2806
