# Supplementary material for: Inventory analysis and environmental life cycle impact assessment of hotel food waste management for bio-circular economy development in Zimbabwe
Source: Environ Monit Assess. 2024 Nov 14;196(12):1196. doi: 10.1007/s10661-024-13314-6 (PMC11564243; doi:10.1007/s10661-024-13314-6)
Supplement: Supplementary file 1 — Supplementary file1 (ZIP 861 KB) [file 10661_2024_13314_MOESM1_ESM.zip › AD and COMP LCA at Institution 2.xlsx]

## Sheet: COMP LCA at 1
		Functional Unit (ton)	41.4056
		Avoided Products
		Chemical Fertilisers (ton)	12.4217

## Sheet: AD LCA at 1
		Functional Unit (ton)	41.4056
		Avoided Products
		Chemical Fertilisers (ton)	12.4217
		Energy
		Energy Mix at 1
		Energy type	MJ	MJ (%)						Kariba	550	0.394548
		Grid electricity	1105692	0.721667						Hwange	844	0.605452
		LPG	426444	0.278333						TOTAL	1394	1
		Total	1532136	1
		Avoided Energy
		Total bisogas produced (m3)	8281.12
		Total avoided energy (GJ)	190.466
		Avoided Energy based on Energy Mix at 1
		Energy type	GJ
		Grid electricity	137.453
		LPG	53.0129		53012.9
					1152.45
		Avoided Grid Electricity
		Coal thermal power	82.4717
		Large hydro	54.9811
