# Supplementary material for: Inventory analysis and environmental life cycle impact assessment of hotel food waste management for bio-circular economy development in Zimbabwe
Source: Environ Monit Assess. 2024 Nov 14;196(12):1196. doi: 10.1007/s10661-024-13314-6 (PMC11564243; doi:10.1007/s10661-024-13314-6)
Supplement: Supplementary file 1 — Supplementary file1 (ZIP 861 KB) [file 10661_2024_13314_MOESM1_ESM.zip › AD and COMP LCA at Institution 3.xlsx]

## Sheet: COMP LCA at 3
		Functional Unit (ton)	18.6442
		Avoided Products
		Chemical Fertilisers (ton)	5.59326

## Sheet: AD LCA at 3
		Functional Unit (ton)	18.6442
		Avoided Products
		Chemical Fertilisers (ton)	5.59326
		Energy
		Energy Mix at 1
		Energy type	MJ	MJ (%)						Kariba	550	0.394548
		Grid electricity	2439072	0.935048						Hwange	844	0.605452
		LPG	169428	0.0649523						TOTAL	1394	1
		Total	2608500	1
		Avoided Energy
		Total bisogas produced (m3)	3728.84
		Total avoided energy (GJ)	85.7633
		Avoided Energy based on Energy Mix at 1
		Energy type	GJ
		Grid electricity	80.1928
		LPG	5.57052
		Avoided Grid Electricity
		Coal thermal power	48.1157
		Large hydro	32.0771
