# Supplementary material for: Inventory analysis and environmental life cycle impact assessment of hotel food waste management for bio-circular economy development in Zimbabwe
Source: Environ Monit Assess. 2024 Nov 14;196(12):1196. doi: 10.1007/s10661-024-13314-6 (PMC11564243; doi:10.1007/s10661-024-13314-6)
Supplement: Supplementary file 1 — Supplementary file1 (ZIP 861 KB) [file 10661_2024_13314_MOESM1_ESM.zip › COMP-LCA RESULTS at 1.XLSX]

## Sheet: Sheet1
SimaPro 9.5.0.2	Impact assessment	Date:	2024-05-13	Time:	15:35:58.843000
Project	BRH Waste
Calculation:	Analyze
Results:	Impact assessment
Product:	37.28 ton BRH Composting of Biowaste (of project BRH Waste)
Method:	ReCiPe 2016 Midpoint (I) V1.05 / World (2010) I
Indicator:	Characterization
Skip categories:	With result = 0
Exclude infrastructure processes:	No
Exclude long-term emissions:	No
Sorted on item:	Impact category
Sort order:	Ascending
Impact category	Unit	Total	BRH Composting of Biowaste	NPK (26-15-15) fertiliser {RoW}| NPK (26-15-15) fertiliser production | APOS, S	Compost {RoW}| treatment of biowaste, industrial composting | APOS, S
Global warming	kg CO2 eq	-24519.7	0	-26771.7	2252.07
Stratospheric ozone depletion	kg CFC11 eq	-0.181967	0	-0.190251	0.00828337		0.000222193
Ionizing radiation	kBq Co-60 eq	1352.2	0	-343.946	1696.15
Ozone formation, Human health	kg NOx eq	-33.2163	0	-39.3076	6.09136		0.163395	0
Fine particulate matter formation	kg PM2.5 eq	-4.85539	0	-5.97295	1.11756
Ozone formation, Terrestrial ecosystems	kg NOx eq	-33.7542	0	-40.0525	6.29824
Terrestrial acidification	kg SO2 eq	-67.4855	0	-87.6804	20.1949
Freshwater eutrophication	kg P eq	-3.83855	0	-4.60587	0.76732
Marine eutrophication	kg N eq	3.42185	0	-0.828074	4.24992
Terrestrial ecotoxicity	kg 1,4-DCB	-12505.3	0	-16483.6	3978.25
Freshwater ecotoxicity	kg 1,4-DCB	-768.754	0	-951.417	182.663
Marine ecotoxicity	kg 1,4-DCB	-206.481	0	-262.74	56.2589
Human carcinogenic toxicity	kg 1,4-DCB	-1.85679	0	-5.21653	3.35974
Human non-carcinogenic toxicity	kg 1,4-DCB	-363.556	0	-477.55	113.994
Land use	m2a crop eq	83181	0	-1053.37	84234.4
Mineral resource scarcity	kg Cu eq	-159.596	0	-177.033	17.4373
Fossil resource scarcity	kg oil eq	-4936.34	0	-5265.42	329.078
Water consumption	m3	149.062	0	-270.514	419.577
