# Supplementary material for: Inventory analysis and environmental life cycle impact assessment of hotel food waste management for bio-circular economy development in Zimbabwe
Source: Environ Monit Assess. 2024 Nov 14;196(12):1196. doi: 10.1007/s10661-024-13314-6 (PMC11564243; doi:10.1007/s10661-024-13314-6)
Supplement: Supplementary file 1 — Supplementary file1 (ZIP 861 KB) [file 10661_2024_13314_MOESM1_ESM.zip › COMP-LCA RESULTS at 2.XLSX]

## Sheet: Sheet1
SimaPro 9.5.0.2	Impact assessment	Date:	2024-05-13	Time:	17:48:14.302000
Project	BRH Waste
Calculation:	Analyze
Results:	Impact assessment
Product:	41.41 ton Flamboyant Composting of Biowaste (of project BRH Waste)
Method:	ReCiPe 2016 Midpoint (I) V1.05 / World (2010) I
Indicator:	Characterization
Skip categories:	With result = 0
Exclude infrastructure processes:	No
Exclude long-term emissions:	No
Sorted on item:	Impact category
Sort order:	Ascending
Impact category	Unit	Total	Flamboyant Composting of Biowaste	NPK (26-15-15) fertiliser {RoW}| NPK (26-15-15) fertiliser production | APOS, S	Compost {RoW}| treatment of biowaste, industrial composting | APOS, S
Global warming	kg CO2 eq	-27239.5	0	-29741.1	2501.56
Stratospheric ozone depletion	kg CFC11 eq	-0.202151	0	-0.211352	0.00920103
Ionizing radiation	kBq Co-60 eq	1501.96	0	-382.094	1884.05
Ozone formation, Human health	kg NOx eq	-36.9012	0	-43.6673	6.76618	0.163395
Fine particulate matter formation	kg PM2.5 eq	-5.39406	0	-6.63543	1.24137
Ozone formation, Terrestrial ecosystems	kg NOx eq	-37.4988	0	-44.4948	6.99598	0.168944
Terrestrial acidification	kg SO2 eq	-74.9731	0	-97.4052	22.4321
Freshwater eutrophication	kg P eq	-4.26439	0	-5.11672	0.852326
Marine eutrophication	kg N eq	3.80082	0	-0.919918	4.72074
Terrestrial ecotoxicity	kg 1,4-DCB	-13892.9	0	-18311.8	4418.97
Freshwater ecotoxicity	kg 1,4-DCB	-854.042	0	-1056.94	202.899
Marine ecotoxicity	kg 1,4-DCB	-229.39	0	-291.881	62.4914
Human carcinogenic toxicity	kg 1,4-DCB	-2.06316	0	-5.79511	3.73194
Human non-carcinogenic toxicity	kg 1,4-DCB	-403.894	0	-530.516	126.622
Land use	m2a crop eq	92395.9	0	-1170.21	93566.1
Mineral resource scarcity	kg Cu eq	-177.299	0	-196.668	19.3691
Fossil resource scarcity	kg oil eq	-5483.88	0	-5849.42	365.534
Water consumption	m3	165.541	0	-300.518	466.059
