# Supplementary material for: Inventory analysis and environmental life cycle impact assessment of hotel food waste management for bio-circular economy development in Zimbabwe
Source: Environ Monit Assess. 2024 Nov 14;196(12):1196. doi: 10.1007/s10661-024-13314-6 (PMC11564243; doi:10.1007/s10661-024-13314-6)
Supplement: Supplementary file 1 — Supplementary file1 (ZIP 861 KB) [file 10661_2024_13314_MOESM1_ESM.zip › COMP-LCA RESULTS at 3.XLSX]

## Sheet: Sheet1
SimaPro 9.5.0.2	Impact assessment	Date:	2024-05-13	Time:	19:40:22.044000
Project	BRH Waste
Calculation:	Analyze
Results:	Impact assessment
Product:	18.64 ton MHC Composting of Biowaste (of project BRH Waste)
Method:	ReCiPe 2016 Midpoint (I) V1.05 / World (2010) I
Indicator:	Characterization
Skip categories:	With result = 0
Exclude infrastructure processes:	No
Exclude long-term emissions:	No
Sorted on item:	Impact category
Sort order:	Ascending
Impact category	Unit	Total	MHC Composting of Biowaste	NPK (26-15-15) fertiliser {RoW}| NPK (26-15-15) fertiliser production | APOS, S	Compost {RoW}| treatment of biowaste, industrial composting | APOS, S
Global warming	kg CO2 eq	-12259.8	0	-13385.9	1126.04
Stratospheric ozone depletion	kg CFC11 eq	-0.0909837	0	-0.0951254	0.00414169
Ionizing radiation	kBq Co-60 eq	676.1	0	-171.973	848.073
Ozone formation, Human health	kg NOx eq	-16.6081	0	-19.6538	3.04568
Fine particulate matter formation	kg PM2.5 eq	-2.4277	0	-2.98648	0.55878
Ozone formation, Terrestrial ecosystems	kg NOx eq	-16.8771	0	-20.0262	3.14912
Terrestrial acidification	kg SO2 eq	-33.7427	0	-43.8402	10.0974
Freshwater eutrophication	kg P eq	-1.91928	0	-2.30294	0.38366
Marine eutrophication	kg N eq	1.71092	0	-0.414037	2.12496
Terrestrial ecotoxicity	kg 1,4-DCB	-6252.67	0	-8241.79	1989.12
Freshwater ecotoxicity	kg 1,4-DCB	-384.377	0	-475.709	91.3316
Marine ecotoxicity	kg 1,4-DCB	-103.241	0	-131.37	28.1294
Human carcinogenic toxicity	kg 1,4-DCB	-0.928395	0	-2.60827	1.67987
Human non-carcinogenic toxicity	kg 1,4-DCB	-181.778	0	-238.775	56.9969
Land use	m2a crop eq	41590.5	0	-526.687	42117.2
Mineral resource scarcity	kg Cu eq	-79.7979	0	-88.5166	8.71866
Fossil resource scarcity	kg oil eq	-2468.17	0	-2632.71	164.539
Water consumption	m3	74.5311	0	-135.257	209.788
