# Supplementary material for: Inventory analysis and environmental life cycle impact assessment of hotel food waste management for bio-circular economy development in Zimbabwe
Source: Environ Monit Assess. 2024 Nov 14;196(12):1196. doi: 10.1007/s10661-024-13314-6 (PMC11564243; doi:10.1007/s10661-024-13314-6)
Supplement: Supplementary file 1 — Supplementary file1 (ZIP 861 KB) [file 10661_2024_13314_MOESM1_ESM.zip › FEP LCA RESULTS.xlsx]

## Sheet: Sheet1
		Institution	FEP (kgPeq)
			SWDS	Composting	AD
		Institution 1	3.45617	-3.83855	-15.4321
		Institution 2	3.83906	-4.26439	-12.8455
		Institution 3	1.72809	-1.91928	-8.18878
