# Supplementary material for: Inventory analysis and environmental life cycle impact assessment of hotel food waste management for bio-circular economy development in Zimbabwe
Source: Environ Monit Assess. 2024 Nov 14;196(12):1196. doi: 10.1007/s10661-024-13314-6 (PMC11564243; doi:10.1007/s10661-024-13314-6)
Supplement: Supplementary file 1 — Supplementary file1 (ZIP 861 KB) [file 10661_2024_13314_MOESM1_ESM.zip › IPCC GHG Estimates.xlsx]

## Sheet: IPCC GHG Estimates
					1			2			3
					Dumpsite Disposal	Composting	Anaerobic Digestion	Dumpsite Disposal	Composting	Anaerobic Digestion	Dumpsite Disposal	Composting	Anaerobic Digestion
					25700	6390	746	28800	9290	1080	14500	3600	420
						0.751362	0.970973		0.677431	0.9625		0.751724	0.971034
