# Supplementary material for: Inventory analysis and environmental life cycle impact assessment of hotel food waste management for bio-circular economy development in Zimbabwe
Source: Environ Monit Assess. 2024 Nov 14;196(12):1196. doi: 10.1007/s10661-024-13314-6 (PMC11564243; doi:10.1007/s10661-024-13314-6)
Supplement: Supplementary file 1 — Supplementary file1 (ZIP 861 KB) [file 10661_2024_13314_MOESM1_ESM.zip › MRSP LCA RESULTS.xlsx]

## Sheet: Sheet1
		Institution	MRSP (kgCueq)
			SWDS	Composting	AD
		Institution 1		-159.596	-176.55
		Institution 2		-177.299	-195.674
		Institution 3		-79.7979	-88.3253
