# Supplementary material for: Inventory analysis and environmental life cycle impact assessment of hotel food waste management for bio-circular economy development in Zimbabwe
Source: Environ Monit Assess. 2024 Nov 14;196(12):1196. doi: 10.1007/s10661-024-13314-6 (PMC11564243; doi:10.1007/s10661-024-13314-6)
Supplement: Supplementary file 1 — Supplementary file1 (ZIP 861 KB) [file 10661_2024_13314_MOESM1_ESM.zip › OD-LCA RESULTS at 1.XLSX]

## Sheet: Sheet1
SimaPro 9.5.0.2	Impact assessment	Date:	2024-05-14	Time:	07:07:06.605000
Project	BRH Waste
Calculation:	Analyze
Results:	Impact assessment
Product:	37.28 ton BRH Open Dumping of Biowaste (of project BRH Waste)
Method:	ReCiPe 2016 Midpoint (I) V1.05 / World (2010) I
Indicator:	Characterization
Skip categories:	With result = 0
Exclude infrastructure processes:	No
Exclude long-term emissions:	No
Sorted on item:	Impact category
Sort order:	Ascending
Impact category	Unit	Total	BRH Open Dumping of Biowaste	Biowaste {RoW}| treatment of biowaste, open dump | APOS, S
Global warming	kg CO2 eq	69955	0	69955
Ozone formation, Human health	kg NOx eq	0.0550439	0	0.0550439	0.0014765
Ozone formation, Terrestrial ecosystems	kg NOx eq	0.0550439	0	0.0550439	0.0014765
Terrestrial acidification	kg SO2 eq	1.98294	0	1.98294	0.0531905
Freshwater eutrophication	kg P eq	3.45617	0	3.45617
Marine eutrophication	kg N eq	42.1732	0	42.1732
Terrestrial ecotoxicity	kg 1,4-DCB	20.201	0	20.201
Freshwater ecotoxicity	kg 1,4-DCB	571.01	0	571.01
Marine ecotoxicity	kg 1,4-DCB	181.96	0	181.96
Human carcinogenic toxicity	kg 1,4-DCB	1.55847	0	1.55847
Human non-carcinogenic toxicity	kg 1,4-DCB	280.4	0	280.4
Land use	m2a crop eq	97.1935	0	97.1935	2.60712
