# Supplementary material for: Inventory analysis and environmental life cycle impact assessment of hotel food waste management for bio-circular economy development in Zimbabwe
Source: Environ Monit Assess. 2024 Nov 14;196(12):1196. doi: 10.1007/s10661-024-13314-6 (PMC11564243; doi:10.1007/s10661-024-13314-6)
Supplement: Supplementary file 1 — Supplementary file1 (ZIP 861 KB) [file 10661_2024_13314_MOESM1_ESM.zip › OD-LCA RESULTS at 3.XLSX]

## Sheet: Sheet1
SimaPro 9.5.0.2	Impact assessment	Date:	2024-05-14	Time:	07:12:35.587000
Project	BRH Waste
Calculation:	Analyze
Results:	Impact assessment
Product:	18.64 ton MHC Open Dumping of Biowaste (of project BRH Waste)
Method:	ReCiPe 2016 Midpoint (I) V1.05 / World (2010) I
Indicator:	Characterization
Skip categories:	With result = 0
Exclude infrastructure processes:	No
Exclude long-term emissions:	No
Sorted on item:	Impact category
Sort order:	Ascending
Impact category	Unit	Total	MHC Open Dumping of Biowaste	Biowaste {RoW}| treatment of biowaste, open dump | APOS, S
Global warming	kg CO2 eq	34977.5	0	34977.5
Ozone formation, Human health	kg NOx eq	0.027522	0	0.027522
Ozone formation, Terrestrial ecosystems	kg NOx eq	0.027522	0	0.027522
Terrestrial acidification	kg SO2 eq	0.991472	0	0.991472
Freshwater eutrophication	kg P eq	1.72809	0	1.72809
Marine eutrophication	kg N eq	21.0866	0	21.0866
Terrestrial ecotoxicity	kg 1,4-DCB	10.1005	0	10.1005
Freshwater ecotoxicity	kg 1,4-DCB	285.505	0	285.505
Marine ecotoxicity	kg 1,4-DCB	90.9802	0	90.9802
Human carcinogenic toxicity	kg 1,4-DCB	0.779235	0	0.779235
Human non-carcinogenic toxicity	kg 1,4-DCB	140.2	0	140.2
Land use	m2a crop eq	48.5968	0	48.5968
