# Supplementary material for: Inventory analysis and environmental life cycle impact assessment of hotel food waste management for bio-circular economy development in Zimbabwe
Source: Environ Monit Assess. 2024 Nov 14;196(12):1196. doi: 10.1007/s10661-024-13314-6 (PMC11564243; doi:10.1007/s10661-024-13314-6)
Supplement: Supplementary file 1 — Supplementary file1 (ZIP 861 KB) [file 10661_2024_13314_MOESM1_ESM.zip › WCP LCA RESULTS.xlsx]

## Sheet: Sheet1
		Institution	WCP (m3)
			SWDS	Composting	AD
		Institution 1		149.062	-776.757
		Institution 2		165.541	-761.282
		Institution 3		74.5311	-399.556
